# Supplementary material for: Environmental determinants and risk behaviour in the case of indigenous malaria in Muara Enim Regency, Indonesia: A case-control design
Source: PLoS One. 2023 Aug 3;18(8):e0289354. doi: 10.1371/journal.pone.0289354 (PMC10399889; doi:10.1371/journal.pone.0289354)
Supplement: S1 File — (ZIP) [file pone.0289354.s001.zip]

Archive with 1 entries (1 files):
- Datasets of Respondents.xlsx
