# Supplementary material for: Environmental determinants and risk behaviour in the case of indigenous malaria in Muara Enim Regency, Indonesia: A case-control design
Source: PLoS One. 2023 Aug 3;18(8):e0289354. doi: 10.1371/journal.pone.0289354 (PMC10399889; doi:10.1371/journal.pone.0289354)
Supplement: S1 File — (ZIP) [file pone.0289354.s001.zip › Datasets of Respondents.xlsx]

## Sheet: Datasets of Respondents
Datasets of Respondents
					Indigenous Malaria	Lab confirmation	Parasite Type	Degree of Disease
Respondent Number	Gender	Age	Last Education	Occupation	1. Indigenous Malaria	1. Microscope	1. PfP	1
						2. RDT	2. fPv
					2. Not Indigenous	3. Combined	3. Pmix	2
1	2	35	4	3	1	2	3	1
2	2	51	3	5	2
3	1	65	4	5	1	2	2	1
4	1	63	4	5	2
5	2	67	4	5	1	2	1	1
6	2	53	4	5	2
7	2	63	4	5	1	1	2	1
8	2	42	3	5	2
9	2	32	3	5	1	1	2	1
10	2	65	3	3	2
11	1	12	3	5	1	1	2	1
12	1	32	4	5	2
13	1	42	4	3	1	1	2	1
14	1	14	1	5	2
15	1	61	3	2	1	2	2	1
16	1	52	5	4	2
17	2	15	3	5	1	2	2	1
18	2	17	4	5	2
19	1	43	4	3	1	1	2	1
20	1	42	3	2	2
21	2	24	4	5	1	2	1	1
22	2	55	3	5	2
23	1	11	2	5	1	1	2	1
24	1	37	4	5	2
25	1	6	2	5	1	1	2	1
26	1	54	5	4	2
27	2	11	3	5	1	1	2	1
28	2	13	3	5	2
29	2	54	3	5	1	1	2	1
30	2	48	1	5	2
31	1	8	3	5	1	1	2	1
32	1	16	4	5	2
33	1	29	1	2	1	1	2	1
34	1	30	4	1	2
35	2	71	3	1	1	2	2	1
36	2	53	3	1	2
37	2	67	1	1	1	2	2	1
38	2	63	3	3	2
39	2	22	5	5	1	2	2	1
40	2	17	4	5	2
41	1	4	1	5	1	1	2	1
42	1	14	4	5	2
43	1	6	1	5	1	1	2	1
44	1	19	4	5	2
45	2	28	4	5	1	1	1	1
46	2	20	4	5	2
47	2	38	4	5	1	2	1	1
48	2	37	5	4	2
49	2	27	4	5	1	2	2	1
50	2	35	5	4	2
51	1	7	3	5	1	2	2	1
52	1	35	5	4	2
53	2	47	5	4	1	2	2	1
54	2	37	5	4	2
55	1	58	3	2	1	2	2	1
56	1	39	4	3	2
57	1	12	3	5	1	2	2	1
58	1	15	3	5	2
59	2	26	3	5	1	1	2	1
60	2	24	4	5	2
61	2	6	2	5	1	2	2	1
62	2	21	5	5	2
63	2	14	3	5	1	1	2	1
64	2	41	4	5	2
65	1	26	4	2	1	1	3	1
66	1	18	4	5	2
67	2	45	3	5	1	2	2	1
68	2	26	5	5	2
69	2	49	4	5	1	2	2	1
70	2	30	5	3	2
71	2	29	4	5	1	2	1	1
72	2	43	4	5	2
73	1	12	3	5	1	1	2	1
74	1	51	3	1	2
75	2	15	4	5	1	1	2	1
76	2	53	3	5	2
77	1	48	3	1	1	2	3	1
78	1	13	3	5	2
79	2	10	3	5	1	2	1	1
80	2	50	3	5	2
81	1	11	3	1	1	2	1	1
82	1	31	4	5	2
83	2	15	4	5	1	2	1	1
84	2	25	4	3	2
85	2	13	3	5	1	2	3	1
86	2	29	4	5	2
87	2	40	3	5	1	1	3	1
88	2	16	4	5	2
89	1	10	3	5	1	2	3	1
90	1	37	4	1	2
91	2	35	4	5	1	2	1	1
92	2	47	3	5	2
93	2	35	4	5	1	2	1	1
94	2	22	4	3	2
95	1	12	3	5	1	2	3	1
96	1	34	4	5	2
97	1	20	4	5	1	1	1	1
98	1	30	5	5	2
